# Supplementary material for: Hemophagocytic lymphohistiocytosis—how common and how severe is it as a complication of malaria? Retrospective case series and review of the literature
Source: Infection. 2023 Oct 24;52(2):471–82. doi: 10.1007/s15010-023-02104-w (PMC10955030; doi:10.1007/s15010-023-02104-w)
Supplement: Supplementary file 1 — Supplementary file1 (XLSX 33 kb) [file 15010_2023_2104_MOESM1_ESM.xlsx]

## Sheet: Complete Data
number	Year publ.	1st author	age patient	sex	Country Treatment	Country Patient	Ethnicity	Country Malaria	Duration of symptoms before admission	p. falc.	p. viv.	p. ovale	p. mal.	p. know.	TREATMENT MALARIA	Immunosuppression	Fever [°C]	Hepatomegaly	Splenomegaly	Hgb (<90g/l!)	Plt (<100/nl)	Neutr. (<1/nl!)	wbc	GOT (AST) [U/l]	Triglyc (≥265mg/dl!)	Fibrinogen (<1.5g/l!)	Ferritin (>500µg/l!)	soluble CD25 / sIL2-R (≥2.400 U/ml!)	Impaired NK cell activity	Typical histology of csf, bone marrow or lymph node biopsy	comment on histopathology	n HLH (>=5!)	Hscore all data available	Hscore	Hscore likelihood (%)	TREATMENT HLH	Comorbidity	Comp. Liver	Comp. Kidney	comp NE	Comp. Circ	Comp. ARDS	Comp. DIC	MOF unspecified	Outcome	Remarks
1	1995	Anwar, M	"young"	m	Pakistan	Germany		Pakistan	7d	x					Chloroquine, sulfadoxine/pyrimethamine	-	39.2	x, no size	x, no size	93	74	..	3	-	..	..	..	..	..	x		3	-	130-274	5 - >99	none	..								recovered
2	1996	Ohno T	24	m	Japan			Tropical travel	..	x					Yes, not specified	..	x	x, no size	x, no size	x	x	..	..	..	..	..	x	..	..	x		5	-	130-319?	5 - >99	none	..								recovered	Abstract only
3	2000	Aoubah	41	f	France		Caucasian	Costa Rica	10d		x				Chloroquine	..	39	..	x, no size	94	64	0.9		65	239	normal	1190	..	..	x		5	+	178	54 - 70	none	..								recovered
4	2000	Retornaz, F	73	m	France	France	Caucasian	Madagascar	1 Month	x					Quinine	-	39.7	x, no size	x, no size	110	58	..	3.72	..	210	..	1446	..	..	x		3	-	190-239	70 - 99	IVIG	..								recovered
5	2000	Sermet-Gaudelus, I	2	m	France	Gabon		Gabon	2d	x					Quinine	..	40	..	x, no size	80	30	1.02		..	176	0.9	..	..	..	..		4	-	180-299	54 - >99	Prednisolone	..								recovered
6	2002	Al-Kilani	25	m	Saudi Arabia	Saudi Arabia		Saudi Arabia	7d	x					Chloroquine, mefloquine, quinine	-	x	x (4cm at costal margin)	-	100	4.5	..	3.8	97	..	..	860	..	..	x		3	-	134-244	9 - >99	IVIG	..								recovered
7	2002	Zvulunov A	11	f	Israel	Israel / Cameroon	Cauc/Afr	Cameroon	2d	x	x				Mefloquine	-	x	x, no size	x, no size	101	78	0.66		..	..	..	..	..	normal	x		4	-	130-309	5 - >99	none	..								recovered
8	2003	Park, TS	23	m	S. Korea	S. Korea		S. Korea	7d		x				Hydroxychloroquine, primaquine	-	40	-	x, no size	154	53	..	2.59	546	..	..	>1000	..	..	x		4/5	-	150-294	16 - 99	none	..								recovered
9	2004	Abdelkefi A	25	m	Tunisia			Blood Transfusion	2d (Transmission 26d)	x					Quinine	x	x	x, no size	x, no size	x	x	x			..	..	..	..	..	x		≥4	-	158-321	25 - >99	none	MDS								recovered	Abstract only
10	2004	Saribeyoglu ET	3	m	Turkey	Turkey		Turkey	14d						Chloroquine, primaquine	x	40	146mm	114mm	88	198	1.6	2.4	..	509	..	807	..	..	x		5	-	228-277	96 - >99	none	Langerhans-cell histiocytosis								recovered	Plasmodium not specified, Fever twice daily -> p. falciparum
11	2007	Ohnishi, K	30	f	Japan	Japan		Papua New Guinea	7d	x					Quinine, artesunate, mefloquine	..	37.9	..	..	72	22	..	..	526	..	..	..	..	..	x		3	-	78-270	1 - >99	Methylprednisolone, plasma exchange, prednisolone	..		x						recovered
12	2008	Niang, A	37	f	Senegal	Senegal	African	Senegal	4d	x					Quinine	-	38	..	..	37	41	..	18.5	..	..	3.23	6005	..	..	x		4	-	109-230	1 - 98	Methylprednisolone	Asthma		x						recovered
13	2009	Albaker, W	37	f	Saudi Arabia	Nepal		Nepal	21d		x				Chloroquine, primaquine	-	39.5	-	x, no size	56	52	0.8		41	106	0.8	554	..	..	not done		5	-	155-190	25 - 80	none	..								recovered
14	2010	Dass, R	16	m	India			India	..	x					Quinine, artesunate	-	x	x, no size	x, no size	60	40	..	9.5	182	425	1.26	4446	..	..	x		6	+	288	>99	Methylprednisolone, prednisolone	..			x	x	x			recovered
15	2010	Ram Kumar TV	9	f	India	India		India	7d		x				Chloroquine, primaquine	-	x	x, no size	x, no size	48	30	1.76		428	387	..	897	..	..	x		6	-	223-253	96 - >99	none	..								recovered
16	2011	Bae, E	22	m	S. Korea			S. Korea	7d		x				Hydroxychloroquine, primaquine	-	(x)	-	x, no size	125	38	..	2.3	62	..	..	645.8	..	..	x		4/5	-	149-243	16 - >99	none	..								recovered
17	2011	Vinoth, PN	11 months	m	India	India		India	20d	x					Artesunate	-	38.8	x, no size	x, no size	56	75	1.05		146	283	0.75	2193	..	..	x		5	+	235	98 - 99	none	..								recovered
18	2011	Sung, PS	64	f	Korea	Korea		Korea	7d		x				Hydroxychloroquine, primaquine	-	38.2	x, no size	x, no size	117	36	0.83		39	210	>5	923	..	..	x		5	+	160	25 - 40	none	Reflux esophagitis								recovered
19	2012	Klein, E	47	m	France			Cameroon	..	x					Quinine	-	x	..	..	norm	28	norm	..	..	468	..	897	..	..	not done	(x, periph. blood)	4	-	150-237	16 - 99	none	HIV, HCV								recovered
20	2012	Rehman, JU	22	m	Saudi Arabia	Saudi Arabia		Saudi Arabia	..; 17d quinine until parasitemia negative	x					Quinine	-	x, "high grade"	..	..	x	x	x		"grossly deranged"	522	..	100000	..	..	x		5	-	251-319	>99	none	Sickle cell trait								recovered
21	2012	Sanklecha M	12	f	India	India		India	6d	x					Artesunate, artemether/halofantrine	-	x	x, no size	x, no size	74	46	..	..	..	..	..	2136	..	..	x		5	-	165-278	40 - >99	none	..								recovered
22	2013	Trapani S	6	m	Italy			Togo	..	x					Quinine, artesunate	-	x	x, no size	x, no size	86	60	..	..	452	553	1.15	9530	..	..	..		5	-	261-312	>99	Methylprednisolone	..								recovered
23	2013	Tanwar, GS	"Child"	f	India	India		India	7d		x				Artesunate, A/L, primaquine	-	x, "high grade"	x, no size	120mm	52	16	0.86	..	104	297	1.02	1070	..	..	x		6	+	249	>99	none	..								recovered
24	2013	Mukharjee, Ananya	21	f	India	India		India	20d		x				Artesunate	-	39.5	-	x, no size	87	52	..	0.9	"deranged", "hepatitis"	446	..	>2000	..	..	-	negative	5	-	224-269	96 - 99	Methylprednisolone	..								recovered
25	2013	Padhi, S	1	m	India	India		India	7d		x				Chloroquine, primaquine	..	x	..	x, no size	90	90	-	..	..	277	..	1000	..	..	-	"not evident"	4	-	124-214	5 - 96	none	..								recovered
26	2014	Pothapregada, S	8	f	India	India		India	7d		x				ACT, artesunate, sulfadoxine/pyrimethamine	-	x, "high grade"	..	x, no size	42	11	0.3	..	"normal"	284	0.9	316	..	..	x		5	+	215	93 - 96	none	..			x	x				recovered
27	2014	Trifi, A	16	f	Tunisia	Tunisia		Cote d'Ivoire	..	x					Quinine, A/L	-	40.6	..	x, no size	62	6	0.56	..	1,5-2xULN	300	..	2345	..	..	x		6	-	239-284	98 - >99	IVIG	..	x	x						recovered
28	2015	Bhagat, M	5	f	India			India	4d	x	x				Artesunate, primaquine, quinine	-	41	x, no size	x, no size	60	36	1.216	3.2	232	360	3.5	2218	..	..	not done		5	+	239	98 - 99	Prednisolone (2mg/kg/day)	..								recovered
29	2015	Santos, JA	5	m	Portugal	Portugal		Mozambique	4d	x					Quinine	-	x, "high grade"	..	x, no size	89	9	..	3.8	147	306	0.6	5890	4352	..	..		6	-	249-299	>99	none	..								recovered
30	2015	Khurram, M	19	m	Pakistan	Pakistan		Pakistan	13d		x				Artesunate	-	38.3	170mm	136mm	78	62	2.41	3.1	64	292	1.35	40000	..	..	x	"suggestive"	5	+	250	>99	Dexamethasone, methylprednisolone	Dengue				x	x	x		Expired
31	2016	Ullah W	20	m	Pakistan			Pakistan	14d		x				Artesunate	-	x	192mm	193mm	64	58	..	2	"preserved"	96	normal	817	..	..	x		5	+	107	1 - 3	none	..								recovered
32	2016	Weeratunga, P	55	m	Sri Lanka	Sri Lanka		South Africa	5d	x					Artesunate	-	x	x, no size	x, no size	70	55	..	..	..	405	1.1	25000	..	..	x		6	-	274-303	>99	none	M. pneumoniae pneumonia			x					recovered
33	2016	Bhatia R	4	m	Nepal	Nepal		Nepal	7d		x				Artesunate	-	x, "high grade"	x, no size	x, no size	42	56	0.999	2.7	"normal"	200	0.8	1000	..	..	x		6	+	230	96 - 98	none	..			x					recovered
34	2017	Jaiswal, A	8	m	India			India	6d	x					Yes, not specified	..	39	x, no size	x, no size	68	34	..	6.4	229	270	..	5801	..	..	x		6	-	228-258	96 - >99	none	Tuberculosis								recovered
35	2017	Ladeb, S	27	m	Tunisia	Tunisia		Blood Transfusion	..; 22d between fever onset and malaria diagnosis	x					Quinine	x	41	..	..	60	20	..	..	..	..	..	5200	..	..	x		4	-	161-312	40 - >99	Methylprednisolone, prednisolone	Aplastic anemia, BM-Transplant								recovered
36	2017	Muthu, V	43	m	India			India	4d	x	x				Artesunate, doxycycline	..	x	..	x, no size	78	27	1.9	..	89	546	4.5	2110	..	..	x		6	+	243	>99	IVIG	..					x			recovered
37	2017	Muthu, V	34	f	India	India		India	10d	x					Artesunate, doxycycline	..	x, "high grade"	..	..	68	35	0.48	..	184	328	2.13	7400	..	..	x		5	+	261	>99	IVIG	..					x			recovered
38	2017	Selvarajan, D	24	m	India			India	5d	x					Artesunate, A/P	-	38.4	..	x, no size	x	<80	..	2.6	..	282	..	6463	..	..	x		6	-	219-283	93 - >99	Dexamethasone	..								recovered
39	2017	Kumar R	29	f	India	India		India	14d		x				Chloroquine, artesunate	..	39.4	-	x, no size	76	78	..	3.8	..	332	74(!)	638	..	..	not done		5	-	164-218	40 - 96	none	Pregnancy								recovered
40	2017	Harioly Nirina, MOM	32	f	Madagascar	Madagascar		Madagascar	2 months	x					ACT	-	39.4	-	x, no size	89	60	..	1.2	155	..	1.2	761	..	..	x		6	-	174-238	54 - 99	none	Diabetes								recovered
41	2018	Amireh,S	23	m	US	Nigeria		Nigeria	5d		x				Quinine, doxycycline, A/P, Artesunate	-	39.2	x, no size	x, no size	79	19	..	5.6	123	322	5.08	4622	3677	..	not done		6	-	193-228	80 - 98	none	..		x	x					recovered
42	2019	Cheikhrouhou F	62	m	Tunisia	Tunisia		Airport	1 Month	x					Quinine	..	39	..	x, no size	70	59	..	..	..	443	..	3094	..	..	x		6	-	214-273	93 - >99	none	..							x	Expired	Symptoms for 1 Month before malaria diagnosis
43	2020	Crestia J	13	m	France			Airport	..	x					Artesunate, A/L	..	x	..	..	100	28	..	2.2	..	388	..	11840	..	..	x		"4-5"	-	206-311	86 - >99	none	..								recovered
44	2020	Sharma, S	7	f	India	India		India	7d		x				Chloroquine, primaquine	-	39.5	x, no size	x, no size	74	50	0.75		"deranged"	354	1.32	989	..	..	x		6	+	249	>99	none	..								recovered
45	2020	Srivatsav S	3	m	India			India	3d	x					Artesunate, pyrimethamine	-	39.1	130mm	90mm	71	50	1.404	2.6	..	357	1.95	2757	..	..	not done		5		">250"	>99	Dexamethasone	Dengue fever								recovered
46	2021	Chaudhry S	6	f	India	India		India	7d	x					unspecified	-	38.9	x, no size	x, no size	32	35	..	1.49	108	250	0,09(!)	">500"	..	..	x		6	-	233-283	98 - >99	none	..								recovered
47	2021	Chaudhry S	11	m	India	India		India	15d	x					unspecified	-	x	..	..	47	11	..	2.7	440	260	0,07(!)	">500"	..	..	..		4	-	160-283	25 - >99	none	..								recovered
48	2021	Zhou X	29	f	China			Nigeria	12d	x					Artemether, D/P	-	39.8	x, no size	142mm	49	50	1.31	2.88	"acute liver injury"	217	1.41	1989	6538	-	x		7	+	249	>99	Methylprednisolone + IVIG	none	x	x			x	x		recovered
49	2022	Almajed MR	32	f	US	Yemen		Djibouti	10d	x					A/L	-	38.6	..	138mm	81	115	1.2	"normal"	..	612	1.91	1458	3300.9	..	not done		5	-	150-204	16 - 93	none	..								recovered
50	2022	Sadek A	5	m	GB	Nigeria		Nigeria	..	x					Artesunate	-	..	..	..	59	62	..	..	liver function impaired"	273	2.23	33511	..	..	x		5	-	202-289	88 - >99	Dexamethasone	..	x	x		x		x		recovered
51	2022	Havvat N	37	m	Turkey	Turkey		Sudan	7d		x				A/L	-	40	x, no size	x, no size	153	17	..	5.95	..	270	..	948	..	..	x		"6"	-	166-239	40 - 99	IVIG	..						x		recovered
52	2018/2023	Rojo-Marcos	58	f	Spain	Spain	Caucasian	Angola	9d			x			D/P	-	39	-	x, no size	89	29	1.242	2.7	84	300	0.62	>2000	..	..	x		6	+	253	>99%	Methylprednisolone + IVIG	goiter, hlp								recovered	Additional personal communication to Malar J. 2018 Oct 30;17(1):399.
53	unpublished		35	m	Germany		African	Togo	..	x					Artesunate, A/P, A/L	-	39.5	160mm	120mm	101	38	1.27	2.68	130	1015	8.4	>2000	..	..	not done		4	-	229-279	96 - >99	none	none		x						recovered	Retrospectively diagnosed as HLH
54	unpublished		42	f	Germany	Cameroon	African	Cameroon	17; Malaria therapy on d7	x					Artesunate, A/P	-	40	-	x, no size	59	178	3.285	4.5	121	177	4.9	94196	1117	..	x		4	+	244	>99	Dexamethasone + IVIG	none								recovered
55	unpublished		48	m	Germany		African	Uganda	2d	x					Artesunate, Doxycycline	-	39.4	x, no size	140mm	62	15	0.5	1.6	4425	1616	0.619	33775	..	..	not done		5	-	268	>99	Dexamethasone, plasmapheresis	none	x	x	x	x	x			Expired	Retrospectively diagnosed as HLH
56	2020	Fuchs A	33	m	Germany	Germany	Caucasian	Nigeria	22d; Malaria therapy on d6	x					A/L	-	41	x, no size	180mm	87	14	0.936	1.5	524	..	0.95	>100000	23522	..	x		7	+	217	93 - 96	Dexamethasone, etoposide, ruxolitinib	none	x	x				x		recovered
57	unpublished		31	f	Germany	Syria	Caucasian	Sierra Leone	25d until malaria diagnosis	x					Artesunate, A/P	-	39.6	-	180mm	69	33	1.64	3.8	277	437	1.6	2958	19896	..	x		7	+	279	>99	Dexamethasone	none					x			recovered
I	2016	Lerolle, N	..		France					x					..	..	x	..	..	..	..	..	..	..	..	..	..	..	..	..		..		..	..	..	none								recovered	Overview only, no patient specific data; Pl. species not explicitly specified, but "parasitemia 2-4%"
II		"	..		France					x					..	..	x	..	..	..	..	..	..	..	..	..	..	..	..	..		..		..	..	..	none								recovered
III		"	..		France					x					..	x	x	..	..	..	..	..	..	..	..	..	..	..	..	..		..		..	..	..	HIV, Tuberculosis, Kl. Pneumoniae								..
IV	2004	Pahwa, R	..		India					x					..	..	..	..	..	..	..	..	..	..	..	..	..	..	..	..		..		..	..	..	..								recovered	Abstract only!, Overview of 16 cases due to malaria or leishmaniasis
V		"	..		India					x					..	..	..	..	..	..	..	..	..	..	..	..	..	..	..	..		..		..	..	..	..								recovered
VI		"	..		India					x					..	..	..	..	..	..	..	..	..	..	..	..	..	..	..	..		..		..	..	..	..								recovered
VII		"	..		India						x				..	..	..	..	..	..	..	..	..	..	..	..	..	..	..	..		..		..	..	..	..								recovered
VIII		"	..		India						x				..	..	..	..	..	..	..	..	..	..	..	..	..	..	..	..		..		..	..	..	..								recovered
IX	2005	Singh, ZN	..		India					x					..	..	x	..	..	..	..	..	..	..	..	..	..	..	..	x		..		..	..	..	..								Expired	Mention of one case
X		"	..		India					x					..	..	x	..	..	..	..	..	..	..	..	..	..	..	..	x		..		..	..	..	..								recovered
XI		"	..		India					x					..	..	x	..	..	..	..	..	..	..	..	..	..	..	..	x		..		..	..	..	..								recovered
XII		"	..		India					x					..	..	x	..	..	..	..	..	..	..	..	..	..	..	..	x		..		..	..	..	..								recovered
XIII		"	..		India						x				..	..	x	..	..	..	..	..	..	..	..	..	..	..	..	x		..		..	..	..	..								recovered
XIV		"	..		India						x				..	..	x	..	..	..	..	..	..	..	..	..	..	..	..	x		..		..	..	..	..								recovered
XV		"	..		India										..	..	x	..	..	..	..	..	..	..	..	..	..	..	..	x		..		..	..	..	..								recovered
XVI	2002	Veerakul, G	..		Thailand					x					..	-	x	x	..	..	..	..	..	..	..	..	..	..	..	x		..		..	..	..	..								recovered	Mention of two cases
XVII		"	..		Thailand						x				..	-	x	x	..	..	..	..	..	..	..	..	..	..	..	x		..		..	..	..	..								recovered
XVIII	2013	Nair V	58	f	India					x	x				Artesunate, doxycycline	..	x	..	..	x	x	x	..	..	..	..	..	..	..	x		..		..	..	IVIG	..								recovered	rather detailled mention of two cases
XIX		"	28	m	India					x					Artesunate, doxycycline	..	x	..	..	x	x	x	..	..	..	..	..	..	..	x		..		..	..	IVIG	..								recovered
XX	2000	Ningsanond V	..		Thailand					x					..	..	x	..	..	..	..	..	..	..	..	..	..	..	..	x		..		..	..	..	..								..
XXI		"	..		Thailand					x					..	..	x	..	..	..	..	..	..	..	..	..	..	..	..	x		..		..	..	..	..								..
XXII		"	..		Thailand					x					..	..	x	..	..	..	..	..	..	..	..	..	..	..	..	x		..		..	..	..	..								..
XXIII		"	..		Thailand					x					..	..	x	..	..	..	..	..	..	..	..	..	..	..	..	x		..		..	..	..	..								..
	x	yes
	-	no
	..	no data
	A/P	atovaquone / proguanil
	A/L	arthemeter / lumefantrine
	ACT	Artemisinin-based combination therapy
	D/P	dihydroartemisinin / piperaquine
